# Supplementary material for: α,ω-Diacyl-Substituted Analogues of Natural and Unnatural Polyamines: Identification of Potent Bactericides That Selectively Target Bacterial Membranes
Source: Int J Mol Sci. 2023 Mar 20;24(6):5882. doi: 10.3390/ijms24065882 (PMC10052977; doi:10.3390/ijms24065882)
Supplement: Supplementary file 1 [file ijms-24-05882-s001.zip]

Archive with 1 entries (1 files):
- ijms-2281200-supplementary.pdf
